# Supplementary material for: Ampelopsin Suppresses Stem Cell Properties Accompanied by Attenuation of Oxidative Phosphorylation in Chemo- and Radio-Resistant MDA-MB-231 Breast Cancer Cells
Source: Pharmaceuticals (Basel). 2021 Aug 12;14(8):794. doi: 10.3390/ph14080794 (PMC8400665; doi:10.3390/ph14080794)
Supplement: Supplementary file 1 [file pharmaceuticals-14-00794-s001.zip]

Archive with 1 entries (1 files):
- pharmaceuticals-1273522-supplementary.pdf
